# Supplementary material for: Safety of Cerebrolysin for Neurorecovery after Acute Ischemic Stroke: A Systematic Review and Meta-Analysis of Twelve Randomized-Controlled Trials
Source: Pharmaceuticals (Basel). 2021 Dec 13;14(12):1297. doi: 10.3390/ph14121297 (PMC8708612; doi:10.3390/ph14121297)
Supplement: Supplementary file 1 [file pharmaceuticals-14-01297-s001.zip]

Archive with 1 entries (1 files):
- pharmaceuticals-1486190-supplementary.pdf
